# Supplementary material for: Characterization of Maternal Circulating MicroRNAs in Obese Pregnancies and Gestational Diabetes Mellitus
Source: Antioxidants (Basel). 2023 Feb 17;12(2):515. doi: 10.3390/antiox12020515 (PMC9952647; doi:10.3390/antiox12020515)
Supplement: Supplementary file 1 [file antioxidants-12-00515-s001.zip]

Archive with 1 entries (1 files):
- antioxidants-2219146-supplementary.pdf
